# Supplementary material for: Phenolic Profiles, Antioxidant, and Hypoglycemic Activities of Ribes meyeri Fruits
Source: Foods. 2023 Jun 18;12(12):2406. doi: 10.3390/foods12122406 (PMC10297579; doi:10.3390/foods12122406)
Supplement: Supplementary file 1 [file foods-12-02406-s001.zip]

Archive with 1 entries (1 files):
- foods-2398065-supplementary material.pdf
